# Supplementary material for: Testing for Questionable Research Practices in a Meta-Analysis: An Example from Experimental Parapsychology
Source: PLoS One. 2016 May 4;11(5):e0153049. doi: 10.1371/journal.pone.0153049 (PMC4856278; doi:10.1371/journal.pone.0153049)
Supplement: S1 Dataset — (XLS) [file pone.0153049.s003.xls]

## Sheet: S3.DB_GF.txt
Ganzfeld Study	Year	trials	hits	hitrate	binom p	ES=2.3094*(HR-.25)
Williams	1994	42	5	0.119048	0.989	-0.3024
Kanthamani & Palmer	1993	22	2	0.0909091	0.985	-0.3674
Kanthamani et al - Series 5b	1988	10	1	0.1	0.944	-0.3464
Wezelman & Bierman Series IV	1997	32	5	0.15625	0.93	-0.2165
Broughton & Alexander Series II	1997	50	9	0.18	0.908	-0.1617
Stanford & Frank	1991	58	11	0.189655	0.89	-0.1394
Kanthamani & Broughton - Series 3	1994	40	8	0.2	0.818	-0.1155
Wezelman & Bierman Series V	1997	40	8	0.2	0.818	-0.1155
Parker & Johansson study 1	1997	30	6	0.2	0.797	-0.1155
Sondow (1987)	1987	60	12	0.2	0.852	-0.1155
Broughton & Alexander - Clairvoyance Series	1997	50	11	0.22	0.738	-0.0693
Parker & Westerlund Serial Study	1998	30	7	0.233333	0.652	-0.0385
Kanthamani & Broughton - Series 6a	1992	20	5	0.25	0.585	0
Sherwood, Roe, Holt & Wilson	2005	38	8	0.210526	0.769	-0.0912
Willin a	1996	100	24	0.24	0.629	-0.0231
Goulding, A., Westerlund, J., Parker, A., & Wackermann	2004	128	30	0.234375	0.691	-0.0361
101	1984	50	12	0.24	0.618	-0.0231
Bierman Series II	1993	50	12	0.24	0.618	-0.0231
Broughton & Alexander Series I	1997	50	12	0.24	0.618	-0.0231
Roe, C. A., McKenzie, E. A., & Ali, A. N	2001	24	5	0.208333	0.753	-0.0962
Willin b	1996	16	4	0.25	0.595	0
Roe, C. A., Sherwood, C. A. & Holt, N. J.	2004	17	4	0.235294	0.647	-0.034
Morris et al - Alpine	1993	32	8	0.25	0.568	0
Wezelman & Bierman Series VI	1997	40	10	0.25	0.56	0
Simmonds-Moore, C. & Holt, N.J.	2007	26	6	0.230769	0.663	-0.0444
Stevens	2004	50	12	0.24	0.618	-0.0231
Houtkooper et al (1988-1989)	1988	40	10	0.25	0.56	0
Bierman Series I	1993	50	13	0.26	0.489	0.0231
Kanthamani & Broughton - Series 7	1994	46	12	0.26087	0.489	0.0251
Kanthamani & Broughton - Series 8	1994	50	13	0.26	0.489	0.0231
Parker & Bj_rn Sj_d_n	2008	29	8	0.275862	0.443	0.0597
Roe, C. A., Sherwood, C. A. & Holt, N. J.	2004	23	6	0.26087	0.532	0.0251
Kanthamani et al - Series 5a	1988	4	2	0.5	0.262	0.5774
2	1984	9	3	0.333333	0.399	0.1924
Haraldsson & Gissurarson (1985)	1985	70	19	0.271429	0.383	0.0495
3	1986	35	10	0.285714	0.374	0.0825
Broughton & Alexander - General Series	1997	8	3	0.375	0.321	0.2887
Kanthamani & Khilji - Series 6b	1990	40	12	0.3	0.285	0.1155
103	1987	50	15	0.3	0.252	0.1155
301	1984	50	15	0.3	0.252	0.1155
201	1986	7	3	0.428571	0.244	0.4124
Murre et al. (1988)	1988	41	13	0.317073	0.206	0.1549
Bierman (1987)	1987	16	6	0.375	0.19	0.2887
104/105a	1986	36	12	0.333333	0.167	0.1924
1	1983	22	8	0.363636	0.162	0.2624
Bierman et al. (1984)	1984	32	11	0.34375	0.154	0.2165
McDonough et al	1994	20	6	0.3	0.383	0.1155
Lau	2004	120	36	0.3	0.124	0.1155
Milton (1987)	1987	37	13	0.351351	0.111	0.2341
Parker & Johansson study 2	1997	30	11	0.366667	0.106	0.2694
Parker & Johansson study 3	1997	30	11	0.366667	0.106	0.2694
Parker & Westerlund Study 5	1998	30	12	0.4	0.106	0.3464
da Silva, F. E., Pilato, S. & Hiraoka, R	2003	54	18	0.333333	0.107	0.1924
Roe, Holt & Simmons	2003	40	14	0.35	0.103	0.2309
Parker	2006	20	10	0.5	0.102	0.5774
Bierman - Series IV	1995	36	13	0.361111	0.167	0.2566
Wright and Parker	2003	74	24	0.324324	0.092	0.1716
Milton (1988-1989)	1988	35	13	0.371429	0.076	0.2804
Parra & Villanueva	2004	54	19	0.351852	0.062	0.2352
102	1985	50	18	0.36	0.055	0.254
Alexander & Broughton	1999	50	18	0.36	0.055	0.254
Morris, R. L., Summers, J., & Yim, S.	2003	40	15	0.375	0.054	0.2887
Morris et al	1995	97	32	0.329897	0.048	0.1845
Dalton	1994	29	12	0.413793	0.039	0.3783
Morris et al - Cunningham	1993	32	13	0.40625	0.08	0.3608
Putz, Glasser & Wackermann	2007	120	39	0.325	0.039	0.1732
Broughton & Alexander Emotionally Close	1997	51	19	0.372549	0.035	0.283
Bierman - Series III	1995	40	16	0.4	0.026	0.3464
Kanthamani & Broughton - Series 4	1994	65	24	0.369231	0.04	0.2754
Braud, Ackles & Kyles (1984)	1984	10	6	0.6	0.02	0.8083
Wezelman, Gerding, & Verhoeven	1997	32	14	0.4375	0.016	0.433
Smith & Savva	2008	114	39	0.342105	0.018	0.2127
104/105b	1988	20	10	0.5	0.014	0.5774
Parker & Westerlund Study 4	1998	30	14	0.466667	0.008	0.5004
Symmons & Morris	1997	51	21	0.411765	0.008	0.3736
Parra & Villanueva	2004	54	25	0.462963	0.001	0.4918
Parra & Villanueva	2006	138	57	0.413043	0	0.3765
Dalton	1997	128	60	0.46875	0	0.5052
